# Supplementary material for: Use of dietary and performance-enhancing supplements among male fitness center members in Riyadh: A cross-sectional study
Source: PLoS One. 2018 Jun 21;13(6):e0199289. doi: 10.1371/journal.pone.0199289 (PMC6013215; doi:10.1371/journal.pone.0199289)
Supplement: S1 De-identified Data — (XLSX) [file pone.0199289.s001.xlsx]

## Sheet: Supplement2
Age	Education	Smoking	Medical Conditions	Number of days you exercise in a week?	Do you use supplements?	How many times do you use supplements weekly?	Where do you seek info about supplements	Where did you get the supplements from	Do you think supplements have side effects	Did you check your health before taking the supplements	Regular checkup	Do you think supplements have positive effect on your exercise	Supplements makes me healthier	Supplements improve my stamina	Supplements provide me with energy	Supplement improve my ability to overcome pain	Supplements improve my concentration	NA	NA
18-25	Bachelor	NO	NO	3-5 times	Yes	4-6 times	Friend	Pharmacy	NO	NO	Yes	Yes	NA	NA	NA	NA	NA	NA	NA
41-60	Bachelor	NO	NO	3-5 times	NO	NA	Online	NA	Do not know	NA	Yes	Yes	Yes	Yes	Yes	Do not know	Yes	NA	NA
26-40	post graduate	NO	NO	3-5 times	NO	NA	Physician, Friend	NA	Yes	NA	NO	Yes	Yes	Yes	Yes	Yes	Yes	NA	NA
26-40	High school	NO	NO	3-5 times	Yes	4-6 times	Trainer, Online	Local store	NO	NO	Yes	Yes	Yes	Yes	NO	NO	Yes	NA	NA
18-25	Bachelor	NO	NO	6-7 times	Yes	daily	Friend	peddler	NO	NO	NO	Yes	Do not know	Yes	NO	Do not know	Do not know	NA	NA
26-40	Bachelor	NO	NO	3-5 times	NO	NA	Online	NA	Yes	NA	NO	Yes	NO	NO	Yes	Yes	NO	NA	NA
26-40	Bachelor	Yes	NO	6-7 times	Yes	daily	Online	Pharmacy	Yes	NO	NO	Yes	Yes	Yes	Yes	Yes	NO	NA	NA
18-25	Bachelor	NO	NO	3-5 times	NO	NA	Online	NA	Yes	NA	Yes	Yes	NO	Yes	Yes	Yes	NO	NA	NA
18-25	High school	NO	NO	6-7 times	NO	NA	Trainer	NA	Do not know	NA	NO	NO	Yes	Do not know	Do not know	Do not know	Do not know	NA	NA
18-25	Bachelor	Yes	NO	6-7 times	Yes	4-6 times	Trainer, Friend	Local store abroad	NO	NO	Yes	Yes	Yes	Do not know	Yes	NO	Yes	NA	NA
26-40	post graduate	NO	NO	3-5 times	Yes	1-3 times	dietician, Online	abroad	Yes	Yes	NO	Yes	NO	NO	NO	NO	NO	NA	NA
18-25	Bachelor	NO	NO	3-5 times	NO	NA	Friend	NA	Yes	NA	NO	Yes	NO	Yes	Yes	Yes	Do not know	NA	NA
18-25	Bachelor	NO	NO	3-5 times	Yes	daily	Trainer	Local store	Yes	NO	NO	Yes	Do not know	Yes	Yes	Do not know	Do not know	NA	NA
18-25	High school	NO	NO	3-5 times	NO	NA	Online, Friend	NA	Yes	NA	NO	NO	NO	NO	Do not know	Do not know	Do not know	NA	NA
26-40	Bachelor	NO	Yes	3-5 times	Yes	1-3 times	Online, Friend	Online	Yes	NO	NO	Yes	Yes	NO	NO	Do not know	NO	NA	NA
18-25	High school	NO	NO	3-5 times	NO	NA	dietician	NA	Yes	NA	Yes	Do not know	NO	Do not know	Do not know	Do not know	Do not know	NA	NA
26-40	Bachelor	NO	NO	6-7 times	Yes	4-6 times	Trainer	Local store	Yes	Yes	NO	Yes	NO	Yes	Yes	Yes	NO	NA	NA
18-25	Bachelor	NO	NO	3-5 times	NO	NA	Trainer	NA	Yes	NA	NO	Yes	Yes	Yes	Yes	NO	NO	NA	NA
18-25	Bachelor	Yes	NO	3-5 times	NO	NA	Trainer	NA	NO	NA	NO	Yes	Yes	Yes	Yes	Do not know	NO	NA	NA
26-40	Bachelor	Yes	NO	3-5 times	NO	NA	Trainer, Online	NA	Yes	NA	Yes	Yes	NO	NO	Yes	NO	Do not know	NA	NA
18-25	Bachelor	NO	NO	3-5 times	Yes	4-6 times	Online	abroad	NO	NO	NO	Yes	Yes	NO	NO	NO	NO	NA	NA
18-25	Bachelor	NO	NO	3-5 times	Yes	4-6 times	Online	abroad	NO	NO	NO	Yes	Yes	NO	NO	NO	NO	NA	NA
18-25	Bachelor	NO	NO	3-5 times	NO	NA	Trainer, Online	NA	Yes	NA	NO	Yes	NO	NO	Yes	NO	NO	NA	NA
18-25	Bachelor	NO	NO	6-7 times	NO	NA	Trainer, Friend	NA	Yes	NA	Yes	Do not know	NO	NO	NO	NO	NO	NA	NA
18-25	Bachelor	NO	NO	6-7 times	Yes	4-6 times	Online	Online, peddler	Yes	Yes	NO	Yes	NO	NO	NO	NO	NO	NA	NA
18-25	Bachelor	NO	NO	6-7 times	Yes	4-6 times	Trainer, Online, Friend	Online, peddler	Yes	NO	NO	Yes	Yes	Yes	Yes	Yes	Yes	NA	NA
26-40	Bachelor	Yes	NO	6-7 times	Yes	1-3 times	dietician	Pharmacy	Do not know	NO	NO	Yes	Yes	NO	Yes	NO	Yes	NA	NA
41-60	post graduate	Yes	NO	3-5 times	NO	NA	Online	NA	Yes	NA	Yes	Yes	NO	Yes	Yes	Yes	Yes	NA	NA
26-40	post graduate	Yes	NO	6-7 times	NO	NA	Online	NA	Yes	NA	NO	NO	NO	Do not know	Yes	Yes	NO	NA	NA
26-40	Bachelor	NO	NO	3-5 times	Yes	1-3 times	Online	abroad, Online	Yes	NO	NO	Yes	Yes	Yes	Yes	Do not know	Do not know	NA	NA
18-25	Bachelor	Yes	NO	3-5 times	NO	NA	dietician	NA	Yes	NA	NO	Yes	NO	Yes	Yes	Yes	Yes	NA	NA
26-40	Bachelor	NO	NO	3-5 times	NO	NA	Pharmacist	NA	Yes	NA	Yes	Yes	NO	Yes	Yes	NO	NO	NA	NA
18-25	Bachelor	NO	NO	6-7 times	Yes	daily	Online	abroad	Yes	NO	NO	Yes	Yes	Yes	Yes	Yes	Yes	NA	NA
18-25	Bachelor	NO	NO	3-5 times	Yes	4-6 times	Online	Local store	Do not know	NO	NO	Yes	NO	NO	Do not know	NO	NO	NA	NA
41-60	post graduate	NO	Yes	3-5 times	NO	NA	NA	NA	Do not know	NA	Yes	Do not know	Do not know	Do not know	Do not know	Do not know	Do not know	NA	NA
26-40	Bachelor	Yes	NO	6-7 times	Yes	daily	Online	Local store, peddler	Yes	NO	NO	Yes	NO	Yes	Yes	Yes	NO	NA	NA
26-40	High school	NO	NO	6-7 times	NO	NA	Online, Friend	NA	Do not know	NA	Yes	Yes	Do not know	Yes	Do not know	Do not know	Do not know	NA	NA
18-25	Bachelor	NO	Yes	3-5 times	Yes	daily	Pharmacist	Pharmacy	NO	NO	NO	Yes	Yes	Yes	Yes	Yes	NO	NA	NA
>60	Bachelor	NO	Yes	3-5 times	Yes	daily	Physician, Pharmacist, dietician	Pharmacy	Do not know	Yes	Yes	Yes	Yes	Do not know	NO	Do not know	Do not know	NA	NA
41-60	post graduate	Yes	NO	3-5 times	Yes	4-6 times	Pharmacist, dietician	Pharmacy	NO	NO	Yes	Yes	Yes	Yes	Yes	Do not know	NO	NA	NA
18-25	Bachelor	Yes	NO	6-7 times	Yes	daily	Trainer	peddler	NO	NO	NO	Yes	Yes	Yes	Yes	Yes	NO	NA	NA
>60	post graduate	NO	Yes	3-5 times	Yes	4-6 times	Physician, Pharmacist	clinic	Do not know	NO	Yes	Do not know	NO	NO	Yes	Do not know	Do not know	NA	NA
18-25	High school	Yes	NO	6-7 times	Yes	4-6 times	Online	abroad	NO	NO	NO	Yes	Yes	Yes	Yes	Yes	Yes	NA	NA
26-40	post graduate	NO	Yes	3-5 times	NO	NA	Online, Friend	NA	Yes	NA	Yes	Yes	NO	NO	Yes	Do not know	Do not know	NA	NA
26-40	Bachelor	Yes	NO	3-5 times	Yes	4-6 times	Online, Friend	peddler	Yes	Yes	NO	Yes	Yes	Do not know	Do not know	Do not know	Do not know	NA	NA
41-60	Bachelor	Yes	Yes	3-5 times	Yes	daily	Physician, Pharmacist	Pharmacy	NO	Yes	Yes	NO	NO	NO	Do not know	Do not know	Do not know	NA	NA
26-40	Bachelor	NO	NO	1-2 times	NO	NA	Online	NA	Yes	NA	NO	Yes	NO	NO	Yes	Do not know	Do not know	NA	NA
26-40	Bachelor	NO	NO	3-5 times	NO	NA	dietician, Online	NA	Yes	NA	NO	Do not know	NO	NO	NO	NO	NO	NA	NA
18-25	Bachelor	NO	NO	6-7 times	NO	NA	Friend	NA	Do not know	NA	Yes	Do not know	Do not know	Do not know	Do not know	Do not know	Do not know	NA	NA
18-25	Bachelor	NO	NO	3-5 times	NO	1-3 times	Physician	Pharmacy	NO	NO	NO	Yes	Yes	Yes	Yes	Yes	Yes	NA	NA
18-25	High school	NO	NO	3-5 times	NO	NA	Online	NA	Yes	NA	Yes	Yes	Do not know	Do not know	Yes	NO	Do not know	NA	NA
18-25	Bachelor	NO	NO	3-5 times	Yes	daily	dietician, Online	abroad	NO	Yes	Yes	Yes	Yes	Yes	Yes	Yes	Yes	NA	NA
18-25	High school	Yes	NO	3-5 times	NO	NA	Physician	NA	Yes	NA	NO	Do not know	Do not know	Do not know	Do not know	Do not know	Do not know	NA	NA
18-25	High school	NO	NO	6-7 times	NO	NA	Online	NA	Do not know	NA	Yes	Yes	Yes	Do not know	Do not know	Do not know	Do not know	NA	NA
18-25	Bachelor	NO	NO	6-7 times	Yes	4-6 times	Online	Local store	Yes	NO	NO	Yes	Yes	Yes	Yes	NO	NO	NA	NA
18-25	Bachelor	NO	NO	3-5 times	NO	NA	Online	NA	Yes	NA	Yes	NO	NO	NO	NO	NO	NO	NA	NA
18-25	High school	NO	NO	6-7 times	Yes	4-6 times	Pharmacist	Local store	Yes	NO	Yes	Yes	Yes	NO	Do not know	Yes	NO	NA	NA
18-25	Bachelor	NO	NO	3-5 times	NO	NA	Friend	NA	Do not know	NA	NO	Do not know	Do not know	Do not know	Do not know	Do not know	Do not know	NA	NA
26-40	Bachelor	NO	NO	3-5 times	NO	NA	Trainer	NA	Do not know	NA	Yes	Do not know	Do not know	Do not know	Do not know	Do not know	Do not know	NA	NA
41-60	High school	NO	NO	6-7 times	Yes	daily	Friend	Online	NO	NO	Yes	Yes	Yes	Yes	Yes	NO	Yes	NA	NA
18-25	Bachelor	Yes	NO	6-7 times	NO	NA	NA	NA	Yes	NA	NO	Do not know	Do not know	Do not know	Yes	Do not know	NO	NA	NA
18-25	Bachelor	NO	NO	6-7 times	Yes	4-6 times	Online, Friend	Local store	Yes	Yes	NO	Yes	NO	Yes	NO	NO	Yes	NA	NA
18-25	Bachelor	NO	NO	6-7 times	NO	NA	Physician, dietician, Online, Friend	NA	Do not know	NA	NO	Yes	NO	Do not know	Yes	Do not know	Yes	NA	NA
26-40	Bachelor	Yes	NO	3-5 times	Yes	1-3 times	Friend	Local store	Do not know	NO	NO	Yes	Do not know	Yes	Yes	Do not know	NO	NA	NA
18-25	High school	NO	NO	1-2 times	NO	NA	Friend	NA	Yes	NA	NO	Yes	NO	Yes	Yes	Yes	Yes	NA	NA
18-25	High school	Yes	NO	1-2 times	Yes	1-3 times	Friend	Local store	Do not know	NO	NO	Yes	Yes	Yes	Yes	Do not know	Yes	NA	NA
41-60	Bachelor	NO	Yes	3-5 times	NO	NA	Physician	NA	Yes	NA	Yes	Yes	Do not know	Do not know	Do not know	Do not know	Do not know	NA	NA
18-25	Bachelor	NO	NO	6-7 times	NO	NA	Trainer, Physician	NA	Yes	NA	Yes	Do not know	Do not know	Do not know	Do not know	Do not know	Do not know	NA	NA
26-40	Bachelor	Yes	NO	6-7 times	Yes	4-6 times	Trainer, Online	peddler	NO	NO	NO	Yes	NO	NO	NO	Yes	NO	NA	NA
18-25	Bachelor	Yes	NO	3-5 times	NO	NA	Physician	NA	Yes	NA	Yes	Do not know	NO	NO	NO	NO	NO	NA	NA
26-40	Bachelor	NO	NO	3-5 times	NO	NA	Friend	NA	Yes	NA	NO	Do not know	Do not know	Yes	Yes	Do not know	Yes	NA	NA
26-40	Bachelor	Yes	NO	1-2 times	NO	NA	Physician, Online	NA	Yes	NA	NO	Yes	NO	Do not know	Do not know	Do not know	Do not know	NA	NA
26-40	Bachelor	NO	NO	6-7 times	Yes	4-6 times	Trainer, Physician, dietician	Local store	NO	Yes	NO	Yes	Yes	NO	Yes	Yes	NO	NA	NA
26-40	Bachelor	NO	NO	3-5 times	Yes	daily	Physician, dietician, Online, Friend	abroad	NO	Yes	Yes	Yes	Yes	Yes	Yes	Yes	Yes	NA	NA
18-25	Bachelor	Yes	NO	6-7 times	NO	NA	Online	NA	NO	NA	NO	Yes	Do not know	Do not know	Do not know	Do not know	Do not know	NA	NA
18-25	Bachelor	NO	NO	6-7 times	NO	NA	Friend	NA	Yes	NA	NO	Yes	NO	Yes	Do not know	Do not know	Do not know	NA	NA
26-40	Bachelor	NO	NO	3-5 times	Yes	daily	Friend	Pharmacy, abroad	Yes	NO	NO	Yes	Yes	Yes	Yes	Do not know	NO	NA	NA
18-25	Bachelor	Yes	Yes	3-5 times	Yes	4-6 times	Friend	abroad	NO	NO	Yes	NO	Yes	Yes	Yes	NO	Yes	NA	NA
26-40	Bachelor	NO	NO	3-5 times	NO	NA	Trainer	NA	Yes	NA	NO	Yes	Yes	Yes	Yes	Yes	Yes	NA	NA
18-25	Bachelor	Yes	NO	6-7 times	NO	NA	Trainer, dietician	NA	NO	NA	Yes	NO	NO	Yes	Yes	Yes	NO	NA	NA
18-25	Bachelor	Yes	Yes	3-5 times	Yes	4-6 times	dietician	abroad	Yes	NO	NO	Yes	Yes	Yes	Yes	NO	Yes	NA	NA
18-25	Bachelor	NO	NO	3-5 times	NO	NA	Friend	NA	Yes	NA	Yes	Yes	Yes	Yes	Yes	Do not know	Do not know	NA	NA
18-25	Bachelor	Yes	NO	6-7 times	NO	NA	dietician	NA	Do not know	NA	Yes	Do not know	Do not know	Do not know	Do not know	Do not know	Do not know	NA	NA
26-40	post graduate	NO	NO	6-7 times	Yes	4-6 times	Trainer, Physician	clinic	Yes	Yes	Yes	Yes	Yes	Yes	Yes	Do not know	Do not know	NA	NA
18-25	Bachelor	NO	NO	3-5 times	Yes	1-3 times	Online	peddler	NO	NO	NO	Yes	Yes	Yes	Yes	Yes	Yes	NA	NA
18-25	Bachelor	NO	NO	3-5 times	Yes	daily	Physician	clinic	NO	Yes	Yes	Yes	Yes	Do not know	Yes	Yes	Yes	NA	NA
26-40	post graduate	NO	NO	3-5 times	NO	NA	NA	NA	NA	NA	NA	NA	NA	NA	NA	NA	NA	NA	NA
18-25	High school	NO	NO	1-2 times	NO	NA	Physician, Pharmacist, dietician, Online	NA	Yes	NA	Yes	Do not know	Yes	NO	Yes	Yes	NO	NA	NA
18-25	Bachelor	NO	Yes	1-2 times	NO	NA	Online	NA	Yes	NA	NO	Yes	Yes	Yes	Yes	Yes	Yes	NA	NA
26-40	Bachelor	NO	Yes	3-5 times	NO	NA	Pharmacist, Friend	NA	Yes	NA	NO	Do not know	Do not know	Do not know	Do not know	Yes	Do not know	NA	NA
18-25	Bachelor	NO	NO	6-7 times	Yes	4-6 times	Trainer, Online	Online	NO	NO	NO	Yes	NO	Yes	Yes	Yes	Yes	NA	NA
18-25	Bachelor	NO	NO	6-7 times	Yes	4-6 times	Trainer, Online	Online	NO	NO	NO	Yes	NO	Yes	Yes	Yes	Yes	NA	NA
41-60	post graduate	Yes	NO	3-5 times	Yes	daily	Online	Local store	NO	Yes	Yes	Yes	Yes	NO	NO	NO	NO	NA	NA
18-25	Bachelor	NO	NO	1-2 times	NO	NA	Friend	NA	Do not know	NA	NO	Do not know	Do not know	Do not know	Do not know	Do not know	Do not know	NA	NA
18-25	Bachelor	NO	NO	3-5 times	NO	NA	Trainer, Friend	NA	Do not know	NA	NO	Do not know	Do not know	Yes	Do not know	Do not know	Do not know	NA	NA
26-40	Bachelor	Yes	NO	3-5 times	Yes	1-3 times	Trainer, Online, Friend	Online	Do not know	NO	NO	Yes	Yes	Yes	Yes	Yes	Yes	NA	NA
18-25	Bachelor	NO	NO	3-5 times	NO	NA	Online	NA	Yes	NA	NO	Yes	Yes	Yes	Yes	NO	Yes	NA	NA
18-25	Bachelor	NO	Yes	1-2 times	NO	NA	Physician	NA	Yes	NA	NO	NO	Yes	Yes	NO	Yes	NO	NA	NA
18-25	Bachelor	NO	Yes	3-5 times	NO	NA	Online	NA	Do not know	NA	NO	Do not know	NO	NO	NO	NO	NO	NA	NA
18-25	High school	NO	NO	3-5 times	NO	NA	Online, Friend	NA	Yes	NA	NO	NO	NO	NO	NO	NO	NO	NA	NA
26-40	Bachelor	NO	NO	1-2 times	NO	NA	Online	NA	Do not know	NA	NO	Do not know	NO	NO	NO	NO	NO	NA	NA
18-25	Bachelor	NO	NO	1-2 times	NO	NA	dietician	NA	NO	NA	NO	Yes	Yes	Do not know	Yes	Do not know	Do not know	NA	NA
26-40	post graduate	NO	NO	3-5 times	Yes	daily	Friend	Local store	Do not know	NO	NO	Do not know	Yes	Yes	Do not know	NO	NO	NA	NA
18-25	Bachelor	NO	Yes	3-5 times	NO	NA	NA	NA	NA	NA	Yes	NO	Do not know	NO	NO	NO	NO	NA	NA
26-40	Bachelor	NO	NO	1-2 times	Yes	daily	Physician	clinic	Do not know	Yes	Yes	Do not know	Yes	Yes	Yes	Do not know	Do not know	NA	NA
18-25	Bachelor	NO	NO	1-2 times	NO	NA	NA	NA	Yes	NA	NO	NO	Do not know	Do not know	Do not know	Do not know	Do not know	NA	NA
18-25	Bachelor	NO	NO	3-5 times	NO	NA	Online, Friend	NA	Yes	NA	NO	Yes	NO	Do not know	Yes	Yes	Do not know	NA	NA
18-25	Bachelor	NO	NO	1-2 times	NO	NA	Online	NA	Do not know	NA	NO	Do not know	Do not know	NA	Yes	Do not know	NA	NA	NA
26-40	Bachelor	NO	NO	6-7 times	NO	NA	NA	NA	NO	NO	NO	NO	Yes	Yes	Yes	Do not know	Yes	NA	NA
26-40	Bachelor	NO	NO	1-2 times	NO	NA	Physician	NA	Yes	NA	NO	NO	NO	Do not know	Do not know	Do not know	Do not know	NA	NA
26-40	Bachelor	NO	NO	3-5 times	Yes	4-6 times	Trainer, dietician, Online	Online	Do not know	NO	NO	Yes	NO	NO	NO	NO	NO	NA	NA
18-25	Bachelor	NO	NO	6-7 times	NO	NA	Physician	NA	Do not know	NA	NO	Do not know	NO	NO	NO	Yes	Yes	NA	NA
18-25	High school	NO	NO	1-2 times	Yes	4-6 times	Trainer	Pharmacy, abroad	Do not know	NO	NO	Yes	Yes	Yes	Yes	Yes	Yes	NA	NA
41-60	less than High school	NO	NO	3-5 times	Yes	daily	Trainer	clinic	Do not know	NA	Yes	NO	Do not know	Do not know	Yes	Do not know	NA	NA	NA
26-40	Bachelor	NO	NO	1-2 times	NO	NA	Online	NA	Yes	NA	NO	Yes	NO	Yes	Yes	NO	Do not know	NA	NA
18-25	High school	NO	Yes	3-5 times	Yes	1-3 times	Online	Online	Do not know	NO	NO	Do not know	Do not know	Yes	Yes	Do not know	Yes	NA	NA
18-25	Bachelor	NO	NO	1-2 times	NO	NA	Online	NA	Do not know	NA	NO	Yes	Yes	Do not know	Do not know	Do not know	Do not know	NA	NA
18-25	High school	NO	NO	3-5 times	NO	1-3 times	dietician	Pharmacy	Do not know	NO	Yes	Yes	Yes	Do not know	Yes	Do not know	Yes	NA	NA
41-60	Bachelor	NO	Yes	1-2 times	NO	NA	Physician, dietician	NA	Do not know	NA	NO	NO	Yes	Do not know	Yes	Yes	Yes	NA	NA
18-25	Bachelor	NO	NO	3-5 times	NO	NA	Online	NA	Yes	NA	NO	Do not know	NO	NO	Yes	Yes	NO	NA	NA
18-25	Bachelor	NO	NO	1-2 times	NO	NA	Online	NA	Do not know	NA	NO	Yes	Yes	Do not know	Yes	Do not know	Do not know	NA	NA
26-40	Bachelor	NO	NO	3-5 times	Yes	4-6 times	Trainer, Online	Local store, abroad	Do not know	NO	NO	Yes	Yes	Yes	Yes	Yes	Yes	NA	NA
NA	NA	NO	NO	NA	NA	NA	NA	NA	NA	NA	NA	NA	NA	NA	NA	NA	NA	NA	NA
18-25	High school	NO	NO	1-2 times	NO	NA	Physician, dietician	NA	Yes	NA	NO	NO	NO	Do not know	Do not know	Do not know	Yes	NA	NA
18-25	High school	NO	NO	3-5 times	NO	daily	NA	NA	NA	Yes	NA	NA	NA	NA	NA	NA	NO	NA	NA
18-25	High school	NO	NO	1-2 times	NO	daily	Trainer, Physician, dietician	NA	Yes	NO	NO	Do not know	Do not know	Do not know	Do not know	Do not know	Do not know	NA	NA
26-40	Bachelor	NO	NO	3-5 times	NO	NA	dietician	NA	NO	NA	Yes	NO	Yes	Yes	Yes	Yes	Yes	NA	NA
18-25	High school	NO	NO	6-7 times	NO	NA	dietician	NA	Yes	NA	NO	Yes	NO	Yes	Yes	NO	Yes	NA	NA
18-25	High school	NO	NO	3-5 times	Yes	daily	Physician	Online	Yes	Yes	NO	Yes	Yes	Yes	Do not know	Do not know	Do not know	NA	NA
18-25	Bachelor	NO	NO	3-5 times	NO	NA	Trainer	NA	Yes	NA	NO	Yes	NO	Yes	Yes	Yes	Do not know	NA	NA
18-25	Bachelor	NO	NO	6-7 times	NO	NA	Trainer	NA	Yes	NA	NO	NO	Yes	NA	Do not know	Do not know	Yes	NA	NA
26-40	Bachelor	Yes	NO	3-5 times	NO	NA	dietician	NA	Do not know	NA	NO	Do not know	Do not know	Do not know	Do not know	Do not know	Do not know	NA	NA
26-40	Bachelor	NO	NO	3-5 times	Yes	daily	Trainer, Online	abroad, Online	NO	NO	Yes	Yes	Yes	Yes	Yes	NO	Yes	NA	NA
18-25	Bachelor	NO	NO	3-5 times	NO	NA	Online	NA	NO	NA	Yes	Do not know	Do not know	Do not know	Do not know	Do not know	Do not know	NA	NA
18-25	Bachelor	Yes	NO	6-7 times	Yes	daily	Online	abroad	Yes	NO	NO	Yes	NO	NO	Yes	NO	NO	NA	NA
18-25	Bachelor	NO	NO	6-7 times	Yes	daily	Online, Friend	Local store, peddler	NO	NO	NO	Yes	Do not know	NO	NO	Yes	NO	NA	NA
18-25	Bachelor	Yes	Yes	3-5 times	NO	NA	Online, Friend	NA	NO	NA	Yes	Yes	Yes	Yes	Yes	Yes	Yes	NA	NA
26-40	Bachelor	Yes	NO	3-5 times	Yes	1-3 times	Physician	peddler	Yes	Yes	Yes	Yes	Yes	Yes	Yes	NO	NO	NA	NA
41-60	Bachelor	Yes	NO	6-7 times	NO	NA	Online	NA	Yes	NA	NA	Yes	Do not know	NA	Do not know	Do not know	Do not know	NA	NA
26-40	post graduate	Yes	NO	3-5 times	Yes	1-3 times	Physician, Online	abroad	Yes	Yes	Yes	Yes	Yes	Yes	Yes	Yes	Yes	NA	NA
26-40	post graduate	NO	NA	3-5 times	Yes	1-3 times	Online	abroad	NO	NO	NO	Yes	Yes	Yes	Yes	NO	NO	NA	NA
18-25	Bachelor	NO	NO	6-7 times	NO	NA	Online	NA	Yes	NA	NO	Yes	NO	NO	Do not know	NO	NO	NA	NA
18-25	Bachelor	NO	Yes	6-7 times	NO	NA	Trainer	NA	NO	NA	NO	Yes	Yes	Yes	Yes	Do not know	Yes	NA	NA
26-40	Bachelor	NO	NO	3-5 times	NO	NA	Online	NA	Yes	NA	NO	Do not know	Do not know	Do not know	Do not know	Do not know	Do not know	NA	NA
18-25	Bachelor	NO	NO	3-5 times	NO	NA	Trainer, Physician, dietician, Online	NA	Do not know	NA	NO	Yes	Yes	Yes	Yes	Yes	Yes	NA	NA
18-25	Bachelor	NO	NO	6-7 times	NO	NA	Online	NA	Yes	NA	NO	Yes	Do not know	Yes	Yes	Do not know	Do not know	NA	NA
18-25	Bachelor	NO	NO	6-7 times	NO	1-3 times	Online	NA	Yes	NO	NO	Yes	Do not know	Yes	Yes	Do not know	Do not know	NA	NA
18-25	High school	NO	NO	3-5 times	Yes	4-6 times	dietician	abroad	NO	Yes	Yes	Yes	Yes	Yes	Yes	NO	NO	NA	NA
18-25	Bachelor	Yes	NO	3-5 times	Yes	NA	NA	abroad	NA	NO	NA	NA	NA	NA	NA	NA	NA	NA	NA
26-40	Bachelor	NO	NO	3-5 times	NO	NA	Online	NA	Do not know	NA	NO	Do not know	Do not know	Do not know	Do not know	Do not know	Do not know	NA	NA
18-25	Bachelor	NO	Yes	3-5 times	NO	daily	Physician	clinic	Do not know	Yes	NO	Do not know	Do not know	Do not know	Yes	Yes	Do not know	NA	NA
18-25	Bachelor	Yes	NO	3-5 times	NO	NA	Friend	NA	Yes	NA	NO	Yes	Yes	Yes	Yes	NO	Do not know	NA	NA
18-25	Bachelor	NO	NO	3-5 times	Yes	daily	Physician, dietician, Friend	Online	Yes	NO	NO	Yes	Yes	Yes	Yes	NO	Yes	NA	NA
18-25	High school	NO	NO	3-5 times	NO	NA	Online, Friend	NA	Yes	NA	NO	Do not know	Do not know	Do not know	Yes	Do not know	Do not know	NA	NA
18-25	High school	NO	NO	1-2 times	NO	NA	Physician, Online, Friend	NA	Do not know	NA	NO	Do not know	Do not know	Do not know	Do not know	Do not know	Do not know	NA	NA
18-25	High school	NO	NO	1-2 times	NO	1-3 times	Friend	Local store	Yes	NO	NO	Yes	Yes	Yes	Yes	Yes	Yes	NA	NA
26-40	Bachelor	NO	NO	6-7 times	Yes	4-6 times	Trainer, Online	peddler	Yes	Yes	NO	Yes	Yes	Yes	Yes	Yes	Yes	NA	NA
41-60	High school	NO	NO	6-7 times	NO	NA	Physician	NA	Yes	NA	Yes	NO	NO	Do not know	Do not know	NO	Do not know	NA	NA
18-25	Bachelor	NO	NO	3-5 times	Yes	daily	Online, Friend	abroad, Online	Yes	NO	NO	Yes	NO	Yes	Yes	Yes	NO	NA	NA
26-40	Bachelor	NO	MS	3-5 times	NO	NA	Pharmacist, dietician, Online	NA	Yes	NA	Yes	Yes	NO	Yes	Yes	NO	Yes	NA	NA
26-40	Bachelor	Yes	NO	3-5 times	Yes	4-6 times	Trainer, Friend	Local store, peddler	NO	NO	NO	Yes	Yes	Yes	Yes	Yes	NO	NA	NA
18-25	High school	Yes	NO	3-5 times	NO	1-3 times	NA	NA	NO	NO	NO	NO	NO	NO	NO	NO	NO	NA	NA
26-40	post graduate	Yes	NO	3-5 times	NO	NA	Trainer, Online, Friend	NA	Yes	NA	Yes	Do not know	NO	Yes	Yes	NO	NO	NA	NA
18-25	Bachelor	NO	NO	1-2 times	NO	NA	NA	NA	Do not know	NA	NO	Do not know	NO	Do not know	Do not know	NO	NO	NA	NA
18-25	Bachelor	NO	NO	6-7 times	NO	NA	Online, Friend	NA	Yes	NA	NO	NO	NO	Do not know	Do not know	Do not know	Do not know	NA	NA
26-40	Bachelor	Yes	Yes	NA	NA	NA	NA	NA	NA	NA	NA	NA	NA	NA	NA	NA	NA	NA	NA
26-40	High school	Yes	Yes	NA	NA	NA	NA	NA	NA	NA	NA	NA	NA	NA	NA	NA	NA	NA	NA
26-40	High school	Yes	Yes	6-7 times	NO	NA	Trainer	NA	Yes	NA	NO	NO	NO	NO	NO	NO	NO	NA	NA
18-25	Bachelor	NO	NO	3-5 times	NO	NA	Online	NA	Yes	NA	NO	NO	NO	NO	NO	NO	NO	NA	NA
18-25	High school	NO	NO	3-5 times	NO	NA	Trainer	NA	NO	NA	Yes	Yes	Yes	NO	Yes	Yes	Do not know	NA	NA
18-25	High school	NO	NO	6-7 times	NO	NA	Online	NA	Yes	NA	NO	NO	NO	NO	Yes	NO	Yes	NA	NA
26-40	post graduate	NO	NO	6-7 times	NO	NA	Trainer, Friend	NA	NO	NA	Yes	Yes	Yes	Do not know	Yes	NO	NO	NA	NA
18-25	High school	NO	NO	6-7 times	NO	NA	Trainer, Online	NA	NO	NA	Yes	Do not know	Do not know	Do not know	Do not know	Do not know	Do not know	NA	NA
26-40	post graduate	NO	NO	6-7 times	Yes	1-3 times	Trainer, Online	Local store, Online	Yes	NO	Yes	Yes	NO	Yes	Yes	NO	Yes	NA	NA
18-25	High school	NO	NO	3-5 times	NO	NA	dietician	NA	Do not know	NA	NO	Yes	Do not know	Do not know	Do not know	Do not know	Do not know	NA	NA
18-25	Bachelor	Yes	NO	3-5 times	Yes	4-6 times	Trainer, dietician, Online, Friend	peddler	Yes	NO	NO	Yes	Yes	Do not know	Yes	NO	NO	NA	NA
26-40	High school	Yes	NO	3-5 times	NO	NA	Trainer	NA	Do not know	NA	NO	Do not know	Do not know	Yes	Yes	Do not know	Do not know	NA	NA
18-25	High school	NO	NO	6-7 times	NO	NA	dietician	NA	Do not know	NA	Yes	Yes	Do not know	Yes	NO	Do not know	Yes	NA	NA
26-40	Bachelor	NO	NO	1-2 times	NO	daily	Pharmacist	Pharmacy	Do not know	NO	NO	Yes	Do not know	Do not know	Yes	Yes	Yes	NA	NA
18-25	Bachelor	NO	NO	6-7 times	NO	NA	NA	NA	Yes	NA	NO	Yes	Yes	Yes	Yes	Yes	Yes	NA	NA
26-40	Bachelor	NO	NO	3-5 times	Yes	4-6 times	Physician, Pharmacist	clinic, Pharmacy	Yes	Yes	NO	Yes	Yes	Yes	NO	Yes	Yes	NA	NA
18-25	High school	NO	NO	1-2 times	Yes	daily	Friend	peddler	Do not know	NO	NO	Do not know	Do not know	Do not know	Yes	Do not know	Do not know	NA	NA
26-40	Bachelor	Yes	NO	3-5 times	NO	NA	NA	NA	NA	NA	Yes	Do not know	Do not know	Do not know	NA	NA	NA	NA	NA
26-40	Bachelor	Yes	NO	3-5 times	NO	4-6 times	dietician	Local store	Do not know	NO	NO	Do not know	NO	Yes	Yes	Yes	Yes	NA	NA
18-25	Bachelor	NO	NO	3-5 times	NO	NA	Online	NA	NO	NA	NO	Yes	NO	NO	NO	NO	NO	NA	NA
26-40	Bachelor	NO	NA	1-2 times	Yes	1-3 times	Physician, dietician	clinic	NO	Yes	Yes	NO	NO	NO	NO	NO	NO	NA	NA
26-40	post graduate	NO	NO	1-2 times	NO	NA	Online	NA	Yes	NA	NO	NO	NO	NO	NO	NO	NO	NA	NA
18-25	Bachelor	NO	NO	6-7 times	NO	NA	Online	NA	Yes	NA	NO	NO	Do not know	Do not know	Do not know	Do not know	Do not know	NA	NA
18-25	High school	NO	NO	1-2 times	NO	NA	Online, Friend	NA	Do not know	NA	NO	Yes	Do not know	Do not know	Yes	Do not know	Yes	NA	NA
18-25	High school	NO	NO	1-2 times	NO	NA	Online, Friend	NA	Do not know	NA	NO	Yes	Do not know	Do not know	Yes	Do not know	Yes	NA	NA
18-25	Bachelor	NO	NO	1-2 times	NO	NA	Trainer	NA	Yes	NA	NO	NO	NO	NO	NO	NO	NO	NA	NA
18-25	Bachelor	NO	NO	1-2 times	NO	NA	Online	NA	Do not know	NA	NO	Do not know	Do not know	NA	Do not know	Do not know	Do not know	NA	NA
26-40	Bachelor	NO	NO	3-5 times	NO	NA	Friend	NA	Do not know	NA	NO	Do not know	Do not know	Do not know	Do not know	Do not know	Do not know	NA	NA
26-40	Bachelor	NO	NO	3-5 times	Yes	1-3 times	Online	abroad, Online	NO	NO	NO	Yes	NO	NO	NO	Yes	NO	NA	NA
18-25	Bachelor	NO	Yes	3-5 times	NO	NA	Online	NA	Do not know	NA	NO	Yes	Do not know	Do not know	Yes	Do not know	NA	NA	NA
18-25	Bachelor	Yes	NO	3-5 times	Yes	4-6 times	dietician, Friend	abroad	Yes	NO	NO	Yes	Do not know	Yes	Yes	Yes	NO	NA	NA
18-25	Bachelor	NO	Yes	6-7 times	NO	NA	Online, Friend	NA	Yes	NA	NO	Yes	Do not know	Do not know	Do not know	Do not know	Do not know	NA	NA
18-25	High school	NO	NO	3-5 times	NO	NA	Trainer, Online, Friend	NA	Do not know	NA	NO	Yes	Do not know	Yes	Do not know	Do not know	Yes	NA	NA
18-25	High school	NO	NO	3-5 times	NO	NA	Online, Friend	NA	Yes	NA	NO	Yes	Yes	Yes	Yes	Yes	Yes	NA	NA
18-25	Bachelor	Yes	NO	3-5 times	NO	NA	Friend	NA	NO	NA	NO	Yes	Yes	Yes	Yes	Yes	NO	NA	NA
18-25	Bachelor	NO	NO	3-5 times	NO	NA	Trainer, dietician	NA	Yes	NA	NO	Yes	Do not know	Yes	Yes	Do not know	Do not know	NA	NA
18-25	Bachelor	NO	NO	1-2 times	NO	NA	Friend	NA	Yes	NA	NO	Yes	NO	NO	NO	NO	NO	NA	NA
18-25	Bachelor	NO	NO	3-5 times	Yes	1-3 times	Trainer, Online	Local store, abroad	Yes	NO	NO	Yes	NO	Yes	Yes	Yes	Yes	NA	NA
18-25	High school	NO	NO	3-5 times	NO	NA	Online, Friend	NA	Yes	NA	NO	Yes	Yes	Yes	Yes	Yes	Yes	NA	NA
18-25	Bachelor	NO	NO	3-5 times	NO	NA	Online, Friend	NA	NO	NA	NO	Yes	NO	Yes	Yes	NO	NO	NA	NA
18-25	Bachelor	NO	NO	1-2 times	NO	NA	Online	NA	Yes	NA	NO	Yes	Do not know	Yes	Yes	Yes	NO	NA	NA
18-25	NA	NO	NO	3-5 times	Yes	4-6 times	dietician, Online	abroad, Online	NO	Yes	Yes	NA	NO	NO	Yes	Yes	Yes	NA	NA
18-25	Bachelor	NO	NO	3-5 times	NO	1-3 times	Trainer	Pharmacy	Yes	NO	Yes	Do not know	Do not know	Do not know	Do not know	Do not know	Do not know	NA	NA
18-25	Bachelor	Yes	NO	3-5 times	Yes	4-6 times	Trainer, Online, Friend	Online	Yes	NO	NO	Yes	Yes	Yes	NO	NO	Yes	NA	NA
18-25	Bachelor	Yes	Yes	1-2 times	NO	NA	NA	NA	Do not know	NA	NO	Do not know	Do not know	Do not know	Do not know	Do not know	Do not know	NA	NA
18-25	Bachelor	NO	NO	3-5 times	Yes	4-6 times	Pharmacist	peddler	Yes	NO	NO	Yes	Yes	NO	NO	NO	NO	NA	NA
18-25	Bachelor	NO	NO	6-7 times	NO	NA	NA	NA	NA	NA	NA	NA	NA	NA	NA	NA	NA	NA	NA
18-25	Bachelor	Yes	NO	3-5 times	Yes	4-6 times	Trainer	abroad	Yes	Yes	NO	Yes	Yes	Yes	Yes	Yes	Yes	NA	NA
18-25	Bachelor	NO	NO	3-5 times	Yes	1-3 times	Online, Friend	Local store	Do not know	NO	NO	Yes	Yes	Yes	Yes	Yes	Yes	NA	NA
18-25	Bachelor	NO	NO	6-7 times	Yes	daily	Online	abroad, Online, peddler	NO	NO	NO	Yes	Yes	Yes	Yes	Yes	Yes	NA	NA
18-25	High school	NO	NO	3-5 times	NO	NA	Trainer	NA	Do not know	NA	NO	Do not know	NO	Yes	Yes	NO	NO	NA	NA
18-25	Bachelor	NO	NO	3-5 times	Yes	4-6 times	Trainer, Online	abroad	Yes	NO	NO	Do not know	Yes	NO	Yes	NO	NO	NA	NA
18-25	Bachelor	Yes	NO	3-5 times	NO	NA	Trainer, Friend	NA	Yes	NA	NO	Do not know	Do not know	Do not know	Do not know	Do not know	Do not know	NA	NA
18-25	Bachelor	NO	NO	1-2 times	Yes	daily	Physician, dietician	clinic	Yes	Yes	Yes	Yes	Yes	Do not know	Yes	Yes	Do not know	NA	NA
26-40	Bachelor	Yes	Yes	1-2 times	Yes	1-3 times	dietician, Online, Friend	Pharmacy	Yes	NO	NO	Yes	Yes	Yes	Yes	NO	Do not know	NA	NA
18-25	Bachelor	NO	NO	1-2 times	NO	1-3 times	dietician	Pharmacy	Yes	NO	NO	Yes	Yes	Do not know	Yes	Do not know	Do not know	NA	NA
18-25	Bachelor	NO	Yes	3-5 times	NO	NA	NA	NA	Yes	NA	NO	Do not know	Do not know	Do not know	Do not know	Do not know	NO	NA	NA
18-25	Bachelor	NO	Yes	3-5 times	NO	NA	NA	NA	Yes	NA	NO	Do not know	Do not know	Do not know	Do not know	Do not know	NO	NA	NA
18-25	High school	NO	NO	3-5 times	Yes	daily	Online	Pharmacy	Yes	NO	NO	Yes	Yes	Do not know	Yes	NO	NO	NA	NA
18-25	Bachelor	NO	NO	6-7 times	Yes	1-3 times	Physician	Pharmacy	Yes	NO	Yes	Yes	Yes	Yes	Yes	Yes	Yes	NA	NA
18-25	Bachelor	NO	NO	1-2 times	NO	NA	NA	NA	Do not know	NO	NO	Yes	Do not know	Do not know	Do not know	Do not know	Do not know	NA	NA
18-25	High school	NO	Yes	1-2 times	NO	NA	Physician, Pharmacist, Online	NA	Yes	NA	NO	Do not know	NO	Do not know	NO	NO	NO	NA	NA
18-25	Bachelor	NO	NO	6-7 times	NO	NA	Online	NA	Yes	NA	NO	NO	NO	Yes	Yes	NO	NO	NA	NA
18-25	Bachelor	Yes	NO	3-5 times	Yes	1-3 times	Online	Local store	Yes	Yes	NO	Do not know	Do not know	Yes	Yes	Do not know	Yes	NA	NA
18-25	Bachelor	NO	NO	3-5 times	Yes	4-6 times	Trainer, dietician, Online, Friend	abroad, Online	Yes	NO	NO	Yes	Yes	Yes	Yes	Yes	NO	NA	NA
18-25	Bachelor	NO	NO	3-5 times	NO	NA	Trainer, Physician, dietician	NA	NO	NA	NO	NO	NO	NO	NO	NO	NO	NA	NA
18-25	High school	NO	NO	6-7 times	Yes	1-3 times	Trainer, dietician, Online	Online	NO	NO	NO	NO	Yes	Yes	Yes	Yes	Yes	NA	NA
18-25	Bachelor	NO	NO	3-5 times	NO	daily	Friend	Pharmacy	Do not know	NO	NO	NO	Yes	Yes	Yes	Yes	Do not know	NA	NA
18-25	Bachelor	Yes	NO	3-5 times	Yes	4-6 times	Trainer, Online, Friend	abroad	Yes	NO	Yes	Yes	NO	Yes	Yes	Do not know	Yes	NA	NA
18-25	High school	NO	NO	6-7 times	NO	NA	NA	NA	NA	NA	NA	NA	NA	NA	NA	NA	NA	NA	NA
18-25	High school	NO	NO	6-7 times	NO	daily	Trainer	NA	Yes	NO	Yes	Yes	NO	Do not know	Yes	Yes	Yes	NA	NA
18-25	High school	NO	NO	6-7 times	NO	NA	Trainer, dietician, Online, Friend	NA	Yes	NA	Yes	Yes	Do not know	Do not know	Do not know	Do not know	Do not know	NA	NA
18-25	High school	NO	NO	3-5 times	NO	NA	Online	NA	Yes	NA	NO	Do not know	Do not know	NA	NA	NA	NA	NA	NA
18-25	Bachelor	NO	NO	1-2 times	Yes	1-3 times	Online	Local store	Do not know	Yes	NO	Yes	Yes	Yes	Yes	NO	Yes	NA	NA
18-25	Bachelor	NO	NO	1-2 times	NO	NA	Trainer, Online, Friend	NA	Yes	NA	NO	Do not know	Do not know	Do not know	Do not know	Do not know	Do not know	NA	NA
18-25	High school	NO	NO	3-5 times	NO	NA	Online	NA	Yes	NA	Yes	Do not know	Do not know	Do not know	Do not know	Do not know	Do not know	NA	NA
18-25	Bachelor	NO	NO	1-2 times	NO	NA	Online, Friend	NA	Yes	NA	NO	Yes	NO	NO	Yes	Do not know	Do not know	NA	NA
18-25	Bachelor	NO	NO	1-2 times	NO	NA	Online	NA	NO	NA	NO	Yes	Yes	Yes	Yes	Yes	Yes	NA	NA
18-25	Bachelor	NO	NO	3-5 times	Yes	1-3 times	Pharmacist, Friend	Pharmacy	Do not know	NO	NO	Do not know	Do not know	Do not know	Do not know	Do not know	Do not know	NA	NA
18-25	Bachelor	NO	NO	1-2 times	NO	NA	Online, Friend	NA	NO	NA	NO	Yes	Yes	Yes	Do not know	Do not know	Do not know	NA	NA
18-25	Bachelor	NO	NO	1-2 times	NO	NA	Online	NA	Do not know	NA	NO	Yes	Do not know	Yes	Yes	Do not know	Do not know	NA	NA
18-25	High school	NO	NO	3-5 times	NA	NA	Physician	NA	Do not know	NA	NO	Yes	Do not know	Do not know	Yes	NO	NO	NA	NA
18-25	Bachelor	NO	NO	3-5 times	NO	NA	NA	NA	Do not know	NA	NO	Do not know	Do not know	Do not know	Do not know	Do not know	Do not know	NA	NA
18-25	Bachelor	Yes	NO	3-5 times	NO	NA	NA	NA	Do not know	NA	NO	Do not know	Do not know	Do not know	Do not know	Do not know	Do not know	NA	NA
18-25	Bachelor	NO	NO	3-5 times	Yes	daily	Physician	clinic, Pharmacy	NO	Yes	Yes	Yes	Yes	Yes	Yes	Yes	Yes	NA	NA
18-25	High school	NO	Yes	3-5 times	NO	NA	Friend	NA	Yes	NA	Yes	Yes	Do not know	Do not know	Do not know	Do not know	Do not know	NA	NA
18-25	High school	NO	NO	3-5 times	NO	NA	Online, Friend	NA	Yes	NA	NO	Yes	NO	NO	NO	NO	NO	NA	NA
18-25	Bachelor	NO	NO	3-5 times	NO	NA	NA	NA	Do not know	NA	NO	Do not know	Do not know	Do not know	Do not know	Do not know	Do not know	NA	NA
18-25	High school	NO	NO	1-2 times	NO	NA	Trainer	NA	NO	NA	NO	Yes	NO	NO	Yes	NO	NO	NA	NA
18-25	Bachelor	NO	NO	6-7 times	NO	NA	NA	NA	NO	NA	NO	Yes	NA	NA	NA	NA	NA	NA	NA
18-25	Bachelor	NO	NO	3-5 times	Yes	1-3 times	Pharmacist, Friend	Pharmacy	Do not know	NO	NO	Do not know	Do not know	Do not know	Do not know	Do not know	Do not know	NA	NA
18-25	High school	NO	Yes	3-5 times	Yes	4-6 times	Online, Friend	Online	Yes	NO	NO	Yes	NO	Yes	Yes	NO	NO	NA	NA
18-25	High school	NO	NO	6-7 times	NO	NA	Trainer, dietician	NA	Yes	NA	NO	Yes	NO	Yes	Yes	Yes	NO	NA	NA
26-40	Bachelor	Yes	Yes	1-2 times	Yes	1-3 times	dietician, Online, Friend	Pharmacy	Yes	NO	NO	Yes	Yes	Yes	Yes	NO	Do not know	NA	NA
18-25	Bachelor	NO	Yes	1-2 times	Yes	4-6 times	Physician, Pharmacist	clinic, Pharmacy	Yes	Yes	Yes	Yes	Yes	Yes	Yes	Do not know	Yes	NA	NA
18-25	Bachelor	NO	NO	6-7 times	Yes	4-6 times	Physician	Pharmacy	NO	Yes	Yes	Yes	Yes	Yes	NO	NO	NO	NA	NA
18-25	Bachelor	NO	NO	3-5 times	Yes	1-3 times	Trainer	Local store	Yes	Yes	Yes	Yes	Yes	Yes	Yes	Do not know	Do not know	NA	NA
18-25	Bachelor	NO	NO	6-7 times	NO	NA	Online	NA	Yes	NA	NO	NO	NO	Yes	Yes	NO	NO	NA	NA
26-40	Bachelor	NO	NO	3-5 times	Yes	NA	Physician	clinic, Online	NO	Yes	Yes	NO	NO	NO	NO	NO	Do not know	NA	NA
18-25	Bachelor	NO	NO	3-5 times	NO	NA	Trainer, Physician	NA	NO	NA	NO	Yes	Do not know	Do not know	Yes	Do not know	NO	NA	NA
18-25	Bachelor	Yes	NO	1-2 times	NO	NA	Friend	NA	Do not know	NA	Yes	NO	NO	NO	NO	NO	NO	NA	NA
18-25	Bachelor	NO	NO	6-7 times	NO	1-3 times	Online	Local store	Yes	NO	NO	Yes	NO	Yes	Yes	Yes	Yes	NA	NA
18-25	High school	NO	Yes	6-7 times	Yes	1-3 times	Physician	clinic	Do not know	Yes	Yes	Yes	Do not know	Yes	Do not know	Yes	Do not know	NA	NA
18-25	Bachelor	NO	NO	3-5 times	NO	NA	Trainer	NA	Yes	NA	NO	NO	NO	Yes	Yes	NO	Do not know	NA	NA
18-25	Bachelor	NO	NO	3-5 times	Yes	1-3 times	Trainer	peddler	NO	NO	NO	Yes	Do not know	Do not know	Do not know	Do not know	Yes	NA	NA
18-25	Bachelor	NO	NO	3-5 times	Yes	1-3 times	Trainer	Local store	Yes	Yes	Yes	Yes	Yes	Yes	Yes	Do not know	Do not know	NA	NA
18-25	Bachelor	NO	NO	3-5 times	Yes	daily	Physician	clinic	NO	Yes	NO	Yes	Yes	Do not know	Yes	Yes	Yes	NA	NA
18-25	Bachelor	Yes	NO	6-7 times	Yes	daily	dietician	clinic, Pharmacy, Local store, Online	NO	Yes	Yes	Yes	Yes	Yes	NA	Yes	Yes	NA	NA
18-25	Bachelor	Yes	Yes	1-2 times	NO	NA	Friend	NA	Yes	NA	Yes	Yes	Do not know	Yes	Yes	Do not know	Do not know	NA	NA
18-25	Bachelor	NO	NO	3-5 times	Yes	1-3 times	Pharmacist, Friend	Pharmacy	Do not know	NO	NO	Do not know	Do not know	Do not know	Do not know	Do not know	Do not know	NA	NA
18-25	Bachelor	NO	NO	3-5 times	NO	NA	Pharmacist, dietician, Online, Friend	NA	Do not know	NA	Yes	Yes	Do not know	Do not know	Do not know	Do not know	Do not know	NA	NA
26-40	Bachelor	Yes	Yes	1-2 times	Yes	1-3 times	dietician, Online, Friend	Pharmacy	Yes	NO	NO	Yes	Yes	Yes	Yes	NO	Do not know	NA	NA
18-25	Bachelor	Yes	NO	3-5 times	Yes	4-6 times	Trainer, Online, Friend	abroad	Yes	NO	NO	Yes	NO	NO	Yes	NO	Yes	NA	NA
18-25	Bachelor	Yes	NO	3-5 times	Yes	1-3 times	Physician, Online, Friend	Local store	Yes	NO	NO	Yes	Yes	Yes	Yes	Yes	Yes	NA	NA
18-25	Bachelor	NO	NO	3-5 times	Yes	4-6 times	Friend	abroad, Online, peddler	Do not know	NO	NO	Yes	Do not know	Do not know	Do not know	Do not know	Do not know	NA	NA
18-25	High school	NO	NO	3-5 times	Yes	4-6 times	Online	Local store, abroad, Online, peddler	NO	NO	NO	Yes	Yes	Do not know	Yes	Do not know	NO	NA	NA
18-25	Bachelor	NO	NA	6-7 times	NO	NA	Online	NA	Yes	NA	NO	NO	NO	NO	NO	NO	NO	NA	NA
18-25	Bachelor	NO	NO	1-2 times	NO	NA	Online, Friend	NA	Do not know	NA	NO	Do not know	Do not know	Do not know	NA	Do not know	Do not know	NA	NA
41-60	post graduate	Yes	NO	1-2 times	NO	NA	Online	NA	Yes	NA	Yes	NO	NO	NO	NO	NO	NO	NA	NA
26-40	Bachelor	Yes	NO	3-5 times	NO	NA	Trainer, Online, Friend	NA	Yes	NA	NO	Yes	Yes	Yes	Yes	Do not know	Do not know	NA	NA
18-25	Bachelor	Yes	NO	6-7 times	Yes	4-6 times	Friend	abroad	Yes	NO	NO	Yes	Do not know	Yes	Yes	NO	NO	NA	NA
18-25	Bachelor	NO	NO	6-7 times	Yes	NA	Trainer, Online, Friend	Online, peddler	Yes	NO	NO	Yes	Yes	Yes	Yes	Yes	Yes	NA	NA
18-25	Bachelor	Yes	NO	3-5 times	Yes	daily	Trainer, dietician, Online, Friend	abroad	Yes	NO	NO	Yes	Yes	Yes	Yes	Yes	Yes	NA	NA
18-25	Bachelor	Yes	NO	6-7 times	Yes	4-6 times	Online	Online	Yes	NO	NO	Yes	Yes	Yes	Yes	Yes	Yes	NA	NA
18-25	Bachelor	NO	NO	3-5 times	Yes	4-6 times	Trainer, Friend	peddler	Yes	NO	NO	Yes	Yes	Yes	Yes	Yes	Yes	NA	NA
18-25	Bachelor	NO	Yes	NA	NA	NA	NA	NA	NA	NA	NA	NA	NA	NA	NA	NA	NA	NA	NA
18-25	Bachelor	NO	Yes	3-5 times	Yes	4-6 times	Trainer, Online, Friend	Local store, abroad, Online, peddler	Do not know	NO	NO	Yes	Yes	Yes	Yes	Do not know	Yes	NA	NA
18-25	Bachelor	NO	NA	6-7 times	NO	NA	Trainer	NA	NO	NA	Yes	Yes	Yes	Yes	Yes	Yes	Yes	NA	NA
18-25	Bachelor	NO	NO	3-5 times	NO	NA	dietician	NA	Yes	NA	Yes	Yes	NO	NO	Yes	Do not know	Do not know	NA	NA
26-40	Bachelor	NO	Yes	6-7 times	Yes	4-6 times	Trainer, Online	Online	Do not know	NO	NO	Yes	Do not know	Do not know	Yes	Yes	Do not know	NA	NA
18-25	Bachelor	NO	NO	3-5 times	Yes	4-6 times	Trainer, Online, Friend	abroad, Online	Yes	NO	Yes	Yes	Yes	NO	Yes	NO	NO	NA	NA
18-25	Bachelor	NO	NO	3-5 times	Yes	4-6 times	Trainer, Online, Friend	abroad, Online	Yes	NO	Yes	Yes	Yes	NO	Yes	NO	NO	NA	NA
26-40	Bachelor	Yes	NO	3-5 times	Yes	daily	Online, Friend	Online	Yes	NO	NO	Do not know	Do not know	Yes	Yes	Yes	Yes	NA	NA
18-25	Bachelor	Yes	NO	1-2 times	NO	NA	Online, Friend	NA	NO	NA	NO	Yes	NO	Yes	Yes	NO	Yes	NA	NA
18-25	Bachelor	Yes	NO	6-7 times	Yes	daily	Online	abroad, Online	Yes	NO	NO	Yes	Yes	Yes	Yes	Yes	Yes	NA	NA
26-40	Bachelor	Yes	NO	3-5 times	Yes	1-3 times	Trainer, Online	Local store	NO	NO	NO	Yes	Yes	Yes	Yes	Do not know	Yes	NA	NA
18-25	Bachelor	NO	NO	3-5 times	Yes	1-3 times	Online, Friend	abroad, peddler	Yes	NO	NO	Yes	Yes	Yes	Yes	Yes	Do not know	NA	NA
18-25	High school	Yes	NO	1-2 times	NO	NA	NA	NA	Do not know	NA	NO	Yes	Do not know	Do not know	Yes	Do not know	Do not know	NA	NA
18-25	Bachelor	Yes	NO	1-2 times	NO	NA	Trainer, Physician, Friend	NA	Yes	NA	NO	Yes	NO	Do not know	Yes	Yes	Yes	NA	NA
18-25	Bachelor	Yes	NO	3-5 times	Yes	daily	Online	abroad, Online	NO	NO	NO	Yes	Yes	Yes	Yes	NO	Yes	NA	NA
26-40	Bachelor	NO	NO	6-7 times	Yes	1-3 times	dietician	Online	NO	NO	NO	NO	Yes	Yes	Yes	NO	Yes	NA	NA
26-40	High school	Yes	NO	3-5 times	Yes	4-6 times	Trainer	peddler	NO	NO	NO	Yes	Do not know	Yes	Yes	NO	Do not know	NA	NA
18-25	High school	NO	NO	1-2 times	NO	NA	Trainer, Online, Friend	NA	Yes	NA	NO	NO	NO	NO	NO	NO	NO	NA	NA
18-25	Bachelor	Yes	Yes	3-5 times	NO	1-3 times	Friend	peddler	Yes	NO	NO	Yes	Yes	Yes	Yes	NO	Yes	NA	NA
18-25	Bachelor	NO	NO	6-7 times	Yes	daily	Trainer, Online, Friend	Local store	NO	NO	NO	Yes	Yes	Yes	Yes	Yes	NO	NA	NA
18-25	Bachelor	NO	NO	3-5 times	NO	NA	Friend	NA	Do not know	NA	NO	Do not know	Do not know	Yes	Yes	NO	NO	NA	NA
26-40	Bachelor	NO	NO	3-5 times	NO	NA	NA	NA	Yes	NO	NO	NA	NA	NA	NA	NA	NA	NA	NA
18-25	Bachelor	NO	NO	6-7 times	Yes	4-6 times	dietician	Pharmacy	Yes	NO	NO	Yes	Yes	Yes	Yes	NO	Yes	NA	NA
18-25	Bachelor	NO	NO	1-2 times	NO	1-3 times	NA	NA	Yes	NO	NO	Do not know	NO	Do not know	Yes	NO	Do not know	NA	NA
18-25	Bachelor	Yes	NO	3-5 times	Yes	NA	dietician, Online	NA	Yes	NA	Yes	NO	NO	NO	NO	NO	NO	NA	NA
26-40	Bachelor	Yes	NO	1-2 times	NO	NA	Physician, Pharmacist, dietician	NA	Do not know	NA	NO	Yes	Do not know	Do not know	Yes	Do not know	Yes	NA	NA
18-25	Bachelor	NO	NO	3-5 times	NO	NA	NA	NA	Yes	NA	Yes	Yes	Yes	NO	NO	Do not know	Do not know	NA	NA
18-25	Bachelor	NO	NO	6-7 times	Yes	4-6 times	Trainer, Online, Friend	abroad, Online	Do not know	NO	NO	Yes	Yes	Do not know	NO	NO	NO	NA	NA
18-25	Bachelor	NO	NO	6-7 times	NO	NA	Friend	Pharmacy	Yes	NO	NO	Do not know	Do not know	Do not know	Do not know	Do not know	Do not know	NA	NA
18-25	Bachelor	NO	NO	6-7 times	NO	1-3 times	Friend	Local store	Do not know	NO	NO	NA	Do not know	Do not know	Do not know	Do not know	Do not know	NA	NA
18-25	Bachelor	NO	NO	6-7 times	NO	NA	NA	NA	NA	NA	NA	NA	NA	NA	NA	NA	NA	NA	NA
18-25	Bachelor	NO	NO	3-5 times	Yes	4-6 times	Trainer, Friend	Online	NO	NO	NO	Yes	Yes	Yes	Yes	NO	Yes	NA	NA
26-40	Bachelor	NO	NO	3-5 times	Yes	4-6 times	Trainer, Physician, Online, Friend	abroad	Do not know	NO	NO	Yes	Yes	Yes	Yes	NO	NO	NA	NA
18-25	Bachelor	NO	NO	3-5 times	NO	NA	NA	NA	Do not know	NO	NO	Do not know	Do not know	Do not know	Do not know	Do not know	Do not know	NA	NA
18-25	post graduate	Yes	NO	3-5 times	Yes	4-6 times	dietician, Online, Friend	Local store	NO	NO	NO	Yes	Yes	Yes	Yes	Yes	Do not know	NA	NA
26-40	Bachelor	Yes	NO	1-2 times	NO	NA	Physician, Pharmacist, dietician	NA	Do not know	NA	NO	Yes	Do not know	Do not know	Yes	Do not know	Yes	NA	NA
18-25	High school	NO	Yes	3-5 times	Yes	4-6 times	Physician, dietician	Online	Yes	Yes	Yes	Yes	NO	Do not know	Yes	Do not know	Do not know	NA	NA
26-40	Bachelor	Yes	NO	1-2 times	Yes	4-6 times	Trainer, Online	abroad, Online	Yes	Yes	Yes	Yes	Yes	NO	Yes	Yes	NO	NA	NA
18-25	Bachelor	NO	NO	3-5 times	Yes	4-6 times	Trainer, Online, Friend	Local store	NO	NO	Yes	Yes	Yes	Yes	Yes	Yes	Do not know	NA	NA
18-25	Bachelor	NO	Yes	3-5 times	Yes	1-3 times	Online, Friend	Local store	Yes	Yes	Yes	Yes	Yes	Do not know	Do not know	Do not know	Do not know	NA	NA
18-25	Bachelor	NO	NO	1-2 times	NO	NA	NA	NA	NA	NO	NO	Do not know	Do not know	NA	Do not know	Do not know	Do not know	NA	NA
18-25	Bachelor	NO	Yes	1-2 times	NO	NA	Physician	clinic	Yes	Yes	NO	NO	Do not know	NO	Yes	NO	NO	NA	NA
18-25	post graduate	NO	NO	3-5 times	Yes	daily	Trainer, dietician, Online, Friend	abroad	Yes	NO	NO	Yes	NO	Yes	NO	Yes	NO	NA	NA
18-25	Bachelor	NO	NO	6-7 times	Yes	daily	Online, Friend	abroad	NO	Yes	Yes	Yes	NO	NO	NO	NO	NO	NA	NA
18-25	Bachelor	NO	NO	3-5 times	NA	NA	Online, Friend	NA	Yes	NA	NO	NO	Yes	Yes	Do not know	Do not know	Yes	NA	NA
18-25	Bachelor	NO	Yes	1-2 times	NO	NA	NA	NA	Do not know	NA	NO	Do not know	Do not know	Do not know	Do not know	Do not know	Do not know	NA	NA
18-25	Bachelor	NO	NO	3-5 times	NO	NA	Online	NA	Do not know	NA	NO	Do not know	Do not know	Do not know	Do not know	Do not know	Do not know	NA	NA
18-25	Bachelor	Yes	NO	3-5 times	NO	NA	Trainer, Online, Friend	NA	Do not know	NA	NO	Yes	Do not know	Do not know	Do not know	Do not know	Do not know	NA	NA
18-25	Bachelor	NO	NO	3-5 times	NO	NA	Online	NA	Yes	NA	NO	Do not know	Do not know	Do not know	Yes	Do not know	Do not know	NA	NA
18-25	Bachelor	NO	NO	3-5 times	Yes	4-6 times	Online	abroad	NO	NO	NO	Yes	Yes	Yes	Yes	Yes	Do not know	NA	NA
18-25	Bachelor	NO	NO	3-5 times	Yes	4-6 times	Online, Friend	peddler	NO	Yes	Yes	Yes	Do not know	Yes	Yes	Yes	Do not know	NA	NA
18-25	Bachelor	NO	NO	6-7 times	Yes	daily	dietician, Online	abroad, Online	NO	NO	NO	Yes	Yes	Yes	Yes	Yes	Yes	NA	NA
18-25	Bachelor	Yes	NO	3-5 times	NO	NA	Online, Friend	NA	Do not know	NA	NO	Do not know	Do not know	Do not know	Yes	Do not know	Do not know	NA	NA
18-25	Bachelor	NO	NO	3-5 times	NO	NA	Trainer	NA	Yes	NO	NO	NO	Yes	Yes	Yes	Yes	Yes	NA	NA
18-25	Bachelor	NO	NO	6-7 times	Yes	4-6 times	Online	abroad	NO	NO	NO	Yes	Yes	Yes	Yes	NO	NO	NA	NA
18-25	Bachelor	NO	NO	3-5 times	Yes	1-3 times	Trainer, Online, Friend	abroad	NO	NO	NO	Yes	Yes	Yes	Yes	NO	NO	NA	NA
18-25	Bachelor	NO	NO	3-5 times	Yes	daily	Trainer, Online, Friend	Online	NO	NO	NO	Yes	Yes	Do not know	Do not know	Do not know	Do not know	NA	NA
18-25	Bachelor	NO	NO	1-2 times	NO	NA	Trainer	NA	Yes	NA	NO	Yes	Yes	Yes	Yes	Yes	Do not know	NA	NA
18-25	Bachelor	NO	NO	6-7 times	Yes	4-6 times	Friend	Local store	Yes	NO	NO	Yes	NO	Yes	Yes	Do not know	Do not know	NA	NA
18-25	Bachelor	NO	NO	6-7 times	Yes	daily	Online	peddler	NO	Yes	NO	Yes	Yes	Yes	Yes	Yes	Yes	NA	NA
18-25	Bachelor	NO	NO	3-5 times	NO	NA	NA	NA	NA	NA	NA	NA	NA	NA	NA	NA	NA	NA	NA
18-25	Bachelor	NO	NO	3-5 times	Yes	daily	Physician, Pharmacist, dietician	Local store	NO	Yes	Yes	Yes	Yes	Yes	Yes	NO	Yes	NA	NA
18-25	Bachelor	NO	NO	6-7 times	Yes	daily	Friend	peddler	Yes	NO	NO	Yes	Yes	NO	NO	NO	NO	NA	NA
18-25	Bachelor	NO	NO	6-7 times	Yes	4-6 times	Online	Local store, peddler	Yes	NO	Yes	Yes	Yes	Yes	Yes	Yes	Yes	NA	NA
18-25	Bachelor	NO	NO	6-7 times	Yes	4-6 times	Online	Online	Yes	NO	NO	Yes	Do not know	Yes	Yes	Do not know	NO	NA	NA
26-40	Bachelor	NO	NO	3-5 times	Yes	4-6 times	Pharmacist, dietician	abroad, Online	NO	Yes	Yes	Yes	NO	Yes	Yes	NO	NO	NA	NA
18-25	Bachelor	NO	NO	1-2 times	NO	NA	Physician, Pharmacist, dietician	NA	Yes	NA	NO	NO	Do not know	Do not know	Yes	Yes	Do not know	NA	NA
18-25	Bachelor	Yes	NO	3-5 times	Yes	4-6 times	Friend	Online	Do not know	NO	NO	Yes	Do not know	Do not know	NO	NO	NO	NA	NA
18-25	Bachelor	Yes	NO	6-7 times	NO	NA	Physician	NA	Yes	NA	Yes	Do not know	NO	Do not know	Do not know	Do not know	Do not know	NA	NA
18-25	Bachelor	NO	NO	3-5 times	Yes	4-6 times	Online	Local store	Yes	Yes	Yes	Yes	NO	Yes	Yes	Yes	NO	NA	NA
26-40	Bachelor	Yes	Yes	3-5 times	NO	NA	Trainer, Physician, Pharmacist, dietician, Online, Friend	NA	Yes	NA	Yes	Yes	Yes	Do not know	Yes	Yes	Yes	NA	NA
18-25	Bachelor	NO	NO	1-2 times	Yes	1-3 times	Trainer	clinic	Yes	Yes	Yes	Yes	Yes	Yes	Yes	Yes	Yes	NA	NA
26-40	Bachelor	Yes	NO	3-5 times	Yes	4-6 times	dietician	Local store	NO	Yes	NO	Yes	Yes	Yes	Yes	NO	Yes	NA	NA
18-25	Bachelor	NO	NO	1-2 times	Yes	daily	Pharmacist, dietician	Pharmacy	Yes	NO	NO	Yes	Yes	Yes	NO	NO	Yes	NA	NA
18-25	Bachelor	NO	NO	3-5 times	Yes	4-6 times	Online	Pharmacy, abroad, Online	NO	Yes	Yes	Yes	Yes	Yes	NO	Yes	NO	NA	NA
26-40	Bachelor	NO	NO	3-5 times	Yes	4-6 times	Online	Local store, peddler	NO	NO	NO	Yes	Yes	Yes	Yes	Yes	Yes	NA	NA
18-25	Bachelor	NO	NO	3-5 times	NO	NA	Online, Friend	NA	Yes	NA	NO	Do not know	Do not know	Do not know	NO	NO	NO	NA	NA
18-25	Bachelor	Yes	NO	3-5 times	Yes	1-3 times	Trainer	Local store	Do not know	NO	NO	Yes	Yes	NO	NO	NO	NO	NA	NA
18-25	Bachelor	NO	NO	1-2 times	NO	1-3 times	Online	Pharmacy	Yes	NO	NO	Yes	Do not know	Do not know	Do not know	NO	NO	NA	NA
18-25	Bachelor	NO	NO	1-2 times	Yes	NA	Online, Friend	NA	Do not know	NA	NO	Yes	Yes	Do not know	Yes	Yes	Yes	NA	NA
18-25	Bachelor	NO	NO	3-5 times	NO	NA	NA	NA	Do not know	NA	NO	Do not know	NO	NO	Yes	Do not know	Do not know	NA	NA
18-25	Bachelor	NO	NO	1-2 times	Yes	daily	Physician	clinic, Pharmacy, abroad	NO	Yes	Yes	Yes	Yes	NO	NO	NO	Yes	NA	NA
26-40	Bachelor	Yes	NO	3-5 times	Yes	4-6 times	Trainer	peddler	NO	NO	NO	Yes	Yes	Yes	NO	NO	NO	NA	NA
26-40	Bachelor	NO	NO	1-2 times	Yes	1-3 times	Online	Pharmacy, Local store, abroad, Online	Yes	NO	NO	Yes	Yes	Yes	Yes	NA	Do not know	NA	NA
26-40	Bachelor	Yes	Yes	3-5 times	NO	NA	Trainer, Physician, Pharmacist, dietician, Online, Friend	NA	Yes	NA	Yes	Yes	Yes	Do not know	Yes	Yes	Yes	NA	NA
26-40	Bachelor	NO	NO	1-2 times	NO	NA	Online, Friend	NA	NO	NA	NO	Yes	Yes	NO	NO	NO	NO	NA	NA
26-40	post graduate	NO	Yes	1-2 times	Yes	daily	Physician	clinic	NO	Yes	Yes	Do not know	Yes	Yes	Yes	NO	Yes	NA	NA
18-25	Bachelor	NO	NO	1-2 times	NO	1-3 times	Physician, Pharmacist	clinic	Do not know	NO	NO	Do not know	Yes	Do not know	Yes	Do not know	NA	NA	NA
26-40	Bachelor	NO	NO	3-5 times	Yes	daily	Physician	clinic	NO	Yes	NO	NO	Yes	Do not know	Yes	Yes	Do not know	NA	NA
26-40	Bachelor	NO	NO	3-5 times	Yes	daily	Physician	Pharmacy	Yes	Yes	NO	Do not know	Yes	Yes	Yes	Do not know	Do not know	NA	NA
26-40	Bachelor	NO	Yes	1-2 times	Yes	daily	Online	clinic, Pharmacy	Yes	Yes	NO	Yes	Yes	Yes	Yes	NO	Yes	NA	NA
26-40	High school	NO	Yes	1-2 times	Yes	daily	Trainer, Pharmacist, Friend	Pharmacy	NO	NO	NO	Yes	Yes	Yes	Yes	Yes	Yes	NA	NA
26-40	post graduate	NO	NO	1-2 times	Yes	1-3 times	dietician	Pharmacy	Yes	NO	NO	Do not know	Do not know	Do not know	Do not know	Do not know	Do not know	NA	NA
26-40	Bachelor	NO	NO	1-2 times	NO	NA	dietician, Online	NA	Yes	NA	NO	NO	Do not know	Do not know	Do not know	Do not know	Do not know	NA	NA
26-40	Bachelor	Yes	Yes	1-2 times	Yes	daily	Physician	clinic	Do not know	Yes	Yes	Do not know	Yes	Yes	Yes	Yes	Yes	NA	NA
26-40	post graduate	NO	NO	1-2 times	NO	NA	Online	NA	Yes	NA	NO	Do not know	NO	NO	Yes	NO	NO	NA	NA
26-40	Bachelor	Yes	Yes	1-2 times	Yes	daily	Physician	clinic	Do not know	Yes	Yes	Do not know	Yes	Yes	Yes	Yes	Yes	NA	NA
41-60	Bachelor	NO	NO	1-2 times	Yes	1-3 times	Trainer	peddler	Yes	NO	NO	Yes	Yes	Do not know	Do not know	Yes	NO	NA	NA
26-40	post graduate	NO	NO	3-5 times	NO	NA	dietician, Online, Friend	NA	Yes	NA	NO	Do not know	Do not know	Do not know	Do not know	Do not know	Do not know	NA	NA
41-60	Bachelor	NO	Yes	1-2 times	Yes	NA	Physician	Pharmacy	NO	Yes	Yes	Yes	Yes	Yes	Yes	Yes	Yes	NA	NA
26-40	Bachelor	NO	NA	1-2 times	Yes	daily	Physician	clinic	NO	Yes	Yes	Yes	Yes	Yes	Yes	Yes	Yes	NA	NA
41-60	Bachelor	NO	NO	1-2 times	Yes	daily	Pharmacist	Pharmacy	Do not know	NO	NO	Do not know	Do not know	Do not know	Yes	Do not know	Do not know	NA	NA
26-40	post graduate	NO	NO	3-5 times	NO	NA	Online	NA	Yes	NA	NO	Do not know	NO	Do not know	Yes	NO	NO	NA	NA
18-25	Bachelor	NO	NO	3-5 times	NO	NA	NA	NA	Do not know	NA	NO	Do not know	Do not know	Do not know	Do not know	Do not know	Do not know	NA	NA
18-25	Bachelor	NO	NO	3-5 times	Yes	4-6 times	Trainer, Online	Online	NO	NO	NO	Yes	Yes	Do not know	Yes	Do not know	Do not know	NA	NA
26-40	Bachelor	NO	NO	6-7 times	NA	daily	Trainer	Local store	Do not know	NO	Yes	Yes	NO	Yes	Yes	Yes	Yes	NA	NA
26-40	Bachelor	NO	NO	3-5 times	Yes	daily	Physician, Pharmacist, Friend	clinic, Pharmacy	Yes	Yes	Yes	Do not know	Yes	Yes	Yes	Yes	Yes	NA	NA
26-40	High school	NO	NO	3-5 times	Yes	daily	Online	Pharmacy	NO	NO	NO	Do not know	Yes	Yes	Yes	Yes	Yes	NA	NA
26-40	Bachelor	NO	NO	3-5 times	Yes	daily	Physician, Pharmacist, Friend	clinic, Pharmacy	Yes	Yes	Yes	Do not know	Yes	Yes	Yes	Yes	Yes	NA	NA
18-25	Bachelor	NO	Yes	1-2 times	Yes	daily	Physician, Pharmacist	Pharmacy	Yes	Yes	NO	Yes	Yes	Yes	Yes	Yes	Yes	NA	NA
18-25	Bachelor	Yes	NO	6-7 times	NO	NA	NA	NA	Yes	NA	Yes	Do not know	Do not know	NA	Do not know	Do not know	Do not know	NA	NA
41-60	Bachelor	NO	NO	1-2 times	NO	NA	Online, Friend	NA	Yes	NA	NO	NO	NO	NO	Yes	NO	Do not know	NA	NA
26-40	Bachelor	NO	NO	1-2 times	Yes	daily	Online, Friend	Online	Do not know	NO	NO	Yes	Yes	Yes	Yes	Do not know	Do not know	NA	NA
18-25	Bachelor	NO	NO	3-5 times	NO	NA	Trainer, dietician, Online, Friend	NA	Do not know	NA	NO	Yes	Do not know	Do not know	Yes	NO	NO	NA	NA
18-25	Bachelor	NO	Yes	3-5 times	Yes	daily	Online	Online	Yes	NO	NO	Yes	Do not know	Do not know	Do not know	Do not know	Do not know	NA	NA
26-40	Bachelor	NO	NO	1-2 times	NO	NA	dietician	NA	NO	NA	NO	Yes	Yes	Yes	Yes	NO	NO	NA	NA
18-25	High school	NO	NO	3-5 times	NO	NA	Trainer, Online, Friend	NA	Do not know	NA	NO	Do not know	Do not know	Do not know	Do not know	Do not know	Do not know	NA	NA
18-25	Bachelor	Yes	NO	1-2 times	NA	NA	Trainer, Physician	NA	NO	NA	NO	Yes	Yes	Yes	Yes	Do not know	Do not know	NA	NA
41-60	High school	NO	NO	1-2 times	Yes	daily	Physician	clinic	Yes	Yes	Yes	NO	Yes	Yes	Yes	Yes	Yes	NA	NA
18-25	Bachelor	NO	NO	1-2 times	Yes	1-3 times	Online	Pharmacy	NO	Yes	NO	Yes	Yes	Yes	Yes	NO	Do not know	NA	NA
41-60	High school	NO	NO	1-2 times	Yes	daily	Online	Pharmacy	Yes	NO	NO	Do not know	Yes	Do not know	Do not know	Yes	Do not know	NA	NA
18-25	Bachelor	NO	NO	6-7 times	Yes	daily	Trainer	Local store	NO	NO	NO	Yes	Yes	Yes	Yes	Yes	Yes	NA	NA
18-25	Bachelor	NO	NO	3-5 times	NO	NA	Trainer, Pharmacist, Online	NA	Yes	NA	NO	Yes	Do not know	Do not know	Yes	NO	NO	NA	NA
41-60	High school	NO	NO	1-2 times	NO	NA	NA	NA	Do not know	NA	NO	Do not know	Do not know	Do not know	Do not know	Do not know	Do not know	NA	NA
26-40	Bachelor	NO	NO	3-5 times	Yes	1-3 times	Pharmacist, dietician, Online	Pharmacy	Do not know	NO	NO	Yes	Yes	Do not know	NO	Do not know	Yes	NA	NA
41-60	Bachelor	NO	Yes	1-2 times	Yes	4-6 times	Physician	clinic	Do not know	Yes	NO	Do not know	Do not know	NO	NO	Yes	NO	NA	NA
41-60	Bachelor	NO	Yes	3-5 times	NO	1-3 times	Physician, Pharmacist, Online	clinic	NO	Yes	NO	Do not know	Yes	Yes	Yes	Yes	Yes	NA	NA
26-40	post graduate	NO	NO	1-2 times	NA	NA	dietician	NA	Do not know	NA	NO	NO	Yes	Yes	Yes	Yes	Yes	NA	NA
26-40	post graduate	NO	NO	1-2 times	NO	NA	Online	NA	Yes	NA	NO	Do not know	Do not know	Do not know	Yes	NO	Do not know	NA	NA
41-60	less than High school	NO	NO	1-2 times	NO	NA	Online	NA	Do not know	NA	NO	Do not know	Yes	Yes	Yes	Do not know	Do not know	NA	NA
26-40	Bachelor	NO	Yes	1-2 times	Yes	daily	Physician	clinic	Yes	Yes	Yes	Do not know	Yes	Do not know	Yes	Yes	Yes	NA	NA
26-40	Bachelor	NO	Yes	1-2 times	NO	daily	Physician	clinic, Pharmacy	Do not know	Yes	Yes	Do not know	Do not know	Do not know	Do not know	Do not know	Do not know	NA	NA
26-40	Bachelor	NO	Yes	1-2 times	NO	daily	Physician	clinic, Pharmacy	Do not know	Yes	Yes	Do not know	Do not know	Do not know	Do not know	Do not know	Do not know	NA	NA
41-60	High school	NO	Yes	6-7 times	Yes	daily	Physician	clinic	Do not know	Yes	NO	Yes	Do not know	Do not know	Do not know	Do not know	Do not know	NA	NA
26-40	post graduate	NO	Yes	6-7 times	NA	NA	NA	NA	NA	NA	NA	NA	NA	NA	NA	NA	NA	NA	NA
26-40	post graduate	NO	Yes	6-7 times	NO	NA	Physician, Online, Friend	NA	Yes	NA	NO	NO	NO	NO	NO	NO	NO	NA	NA
26-40	post graduate	NO	Yes	6-7 times	NO	NA	Physician, Online, Friend	NA	Yes	NA	NO	NO	NO	NO	NO	NO	NO	NA	NA
26-40	post graduate	NO	NO	1-2 times	NO	NA	Online	NA	Do not know	NA	NO	Do not know	Do not know	Do not know	Do not know	Do not know	Do not know	NA	NA
18-25	Bachelor	NO	NO	1-2 times	NO	NA	NA	NA	NO	NO	NO	Yes	NO	Yes	Yes	NO	NO	NA	NA
41-60	post graduate	NO	NO	3-5 times	Yes	daily	Physician, dietician	clinic	NO	Yes	Yes	NO	Yes	NO	NO	Yes	NO	NA	NA
41-60	post graduate	Yes	Yes	3-5 times	NO	NA	Physician	clinic	NO	Yes	NO	Yes	Yes	Yes	Do not know	Yes	Do not know	NA	NA
26-40	post graduate	NO	Yes	1-2 times	NO	NA	Pharmacist, Online, Friend	NA	NO	NA	NO	Yes	Yes	Yes	Yes	Yes	Yes	NA	NA
18-25	Bachelor	Yes	NO	3-5 times	Yes	daily	Trainer	Local store, abroad	Yes	NO	NO	Yes	Yes	Yes	Yes	Yes	Yes	NA	NA
18-25	Bachelor	NO	NO	6-7 times	Yes	1-3 times	Physician, dietician	clinic, Local store	NO	Yes	Yes	Yes	Yes	NO	NO	NO	NO	NA	NA
18-25	Bachelor	NO	NO	3-5 times	NO	NA	Trainer, Physician, dietician	NA	Yes	NA	Yes	Yes	Yes	Yes	Yes	NO	Yes	NA	NA
26-40	post graduate	NO	NO	3-5 times	NO	NA	dietician	NA	Yes	NA	Yes	NO	NO	NO	NO	NO	NO	NA	NA
18-25	High school	NO	NO	3-5 times	Yes	4-6 times	Online, Friend	Local store, abroad, Online, peddler	NO	NO	NO	Yes	Yes	Yes	Yes	Yes	NA	NA	NA
18-25	Bachelor	Yes	NO	3-5 times	NA	NA	Trainer, Online, Friend	NA	NO	NA	NO	Do not know	Do not know	Do not know	Do not know	NO	Do not know	NA	NA
18-25	Bachelor	NO	NO	1-2 times	NO	NA	Friend	NA	Yes	NA	NO	Do not know	Do not know	Do not know	Yes	Do not know	Do not know	NA	NA
26-40	Bachelor	NO	NO	3-5 times	NO	NA	dietician	NA	Yes	NA	Yes	NO	NO	NO	NO	Do not know	Do not know	NA	NA
18-25	Bachelor	Yes	NO	1-2 times	NO	NA	Online, Friend	NA	Yes	NA	NO	Do not know	Do not know	Yes	Yes	Do not know	Do not know	NA	NA
18-25	Bachelor	NO	NO	3-5 times	Yes	4-6 times	Trainer	peddler	NO	NO	NO	Yes	Yes	NO	Yes	NO	Yes	NA	NA
18-25	Bachelor	Yes	NO	3-5 times	Yes	4-6 times	Trainer, Online, Friend	abroad, Online	Yes	NO	NO	Yes	Do not know	Yes	Yes	Do not know	NO	NA	NA
18-25	High school	NO	NO	6-7 times	Yes	4-6 times	Trainer, Friend	Online	Yes	Yes	NO	Yes	Yes	Yes	Yes	Yes	Do not know	NA	NA
18-25	Bachelor	NO	NO	3-5 times	NO	NA	dietician, Online, Friend	NA	Yes	NA	Yes	Yes	Yes	Yes	Yes	Yes	Yes	NA	NA
